# Supplementary material for: Canvas-Ground Interaction: A New Approach to Quantifying Ground Mechanical Degradation
Source: Materials (Basel). 2025 Aug 28;18(17):4041. doi: 10.3390/ma18174041 (PMC12429563; doi:10.3390/ma18174041)
Supplement: Supplementary file 1 [file materials-18-04041-s001.zip]

Archive with 1 entries (1 files):
- materials-3720886-supplementary.pdf
